# Supplementary material for: Development of a Multi-Biomarker Disease Activity Test for Rheumatoid Arthritis
Source: PLoS One. 2013 Apr 9;8(4):e60635. doi: 10.1371/journal.pone.0060635 (PMC3621826; doi:10.1371/journal.pone.0060635)
Supplement: Table S1 — Candidate biomarkers and assays used. (XLS) [file pone.0060635.s001.xls]

## Sheet: Sheet1
Table S1. Candidate biomarkers and assays used.
Analyte	MSD	Luminex	ELISA	Link to References	Reference PubMed IDs
adiponectin		Millipore (LINCO), Adipokine A Plex; R&D Systems, Obesity RDS		PubMed	19714593,16414972
adrenomedullin			Phoenix Pharmaceuticals	PubMed	14719193,10366127
AGER		Millipore, Receptor Plex
aggrecan			Genway Bio
alkaline phosphatase (AP	alkaline phosphatase; Bone Marker panel I
amyloid P		Millipore (LINCO), CVD Panel 2		PubMed	17261434,6813503
apolipoprotein A-I		Millipore (LINCO), Apolipoprotein		PubMed	18664547
apolipoprotein A-II		Millipore (LINCO), Apolipoprotein		PubMed	18664547
apolipoprotein B		Millipore (LINCO), Apolipoprotein		PubMed	17237906
apolipoprotein C-II		Millipore (LINCO), Apolipoprotein
apolipoprotein C-III		Millipore (LINCO), Apolipoprotein
apolipoprotein E		Millipore (LINCO), Apolipoprotein
APRIL			Bender Medsystems	PubMed	17092341
BAFF			R&D Systems	PubMed	17148544,18528969,16508933,17092341
bFGF	Growth factor Kit I	R&D Systems, RDS Kit A; Millipore, 39-Plex		PubMed	10501417,16893535
C2C			IBEX	PubMed	19404937,16868970,15637808,16507130,18645180,17763421
C5a			BD Biosciences
C5b-9			NA
calprotectin			ALPCO Diagnostics	PubMed	18436720,17234650,16613612,8035402,12492250
CCL11	Chemokine Panel	R&D Systems, RDS Kit B		PubMed	18312691,16901957
CCL13	Chemokine Panel
CCL15			Antigenix
CCL17	Chemokine Panel			PubMed	12823287
CCL18			Antigenix	PubMed	17350968
CCL2	Chemokine Panel	R&D Systems, RDS Kit A		PubMed	17181921,18663553,16142858,17888215,1859443,12823287,16817978,11196541
CCL20	MIP-3a plex
CCL22	Chemokine Panel	Millipore, 39-Plex		PubMed	12823287
CCL23			Antigenix	PubMed	18668547
CCL26	Chemokine Panel
CCL3		Millipore, 39-Plex; R&D Systems, RDS Kit A		PubMed	17111092
CCL4	Chemokine Panel	R&D Systems, RDS Kit A		PubMed	15570632,17111092,9694069
CCL5		R&D Systems, RDS Kit A; Millipore (LINCO), Cyto 3 Plex		PubMed	18663553,17111092
CCL7		Millipore, 3-Plex
CD30		Millipore, Receptor Plex		PubMed	10587561,18061981
CD40L		R&D Systems, RDS Kit B; Millipore, 39-Plex		PubMed	10700427
chondroitin sulfate epitope 846			IBEX	PubMed	7533784
COMP			IBL	PubMed	17332704,16762150,15059267,18400837,17429638,17285224,12892252,9402859,12823852,17143693,16899502,11371663,15940561,16485108,17907159,7533784,16001180
complement factor D (adipsin		R&D Systems, Obesity RDS
CRP	Vascular Injury-II	R&D Systems, Obesity RDS		PubMed	12905467,19083077,18256870,15641046,19032813,18759279,17237906,17014006,18612923
CXCL1		Millipore, 39-Plex		PubMed	17111092
CXCL10	Chemokine Panel	R&D Systems, RDS Kit B; Millipore, 39-Plex		PubMed	18674744,17170049,15949333,12932287
CXCL11	Cytokine Panel 13B	R&D Systems, RDS Kit B
CXCL13			R&D Systems
CXCL5		R&D Systems, RDS Kit A
cystatin C			R&D Systems	PubMed	10025098
DKK1			Stressgen; ALPCO Diagnostics	PubMed	18843784,17237793
EGF		R&D Systems, RDS Kit B; Millipore, 39-Plex		PubMed	18549443
EGFR		Millipore, Receptor Plex
EPO	Hypoxia Kit
E-selectin	Vascular Injury-I	Millipore (LINCO), CVD1; R&D Systems, Adhesion Plex		PubMed	15278755,16762151,18726101,17014006,15030584,15895898,17963163
FASL			R&D Systems
GDNF			Antigenix
GMCSF	Demonstration	Millipore, 39-Plex; R&D Systems, RDS Kit A		PubMed	16680388,17888215
gp130		Millipore, Receptor Plex	R&D Systems
haptoglobin		Millipore (LINCO)
HGF		R&D Systems, RDS Kit B; Millipore (LINCO), Adipokine B Plex; R&D Systems, Obesity RDS
HSP90AA1			Stressgen	PubMed	16139532
hyaluronan			Echelon Biosciences	PubMed	3433001,17929131,17136494
ICAM1	Vascular Injury-II	Millipore (LINCO), CVD1; R&D Systems, Adhesion RDS		PubMed	17552048,17014006,16762151
ICAM3	Vascular Injury-I
ICTP			IDS	PubMed	7981987,9090763,10381038,10986307,18415764,17644538
IFNb	interferon beta
IGFBP1	Hypoxia Kit
IL-10		R&D Systems, RDS Kit A; Millipore, 39-Plex; R&D Systems, Obesity RDS		PubMed	17148544,16487722,18549443,17888215
IL-12B	Hypoxia Kit
IL-18			R&D Systems; MBL International	PubMed	16362448,18556451
IL-1b	Demonstration	R&D Systems, RDS Kit A; Millipore, 39-Plex		PubMed	12508386,7551660
IL-1Ra		Millipore, 39-Plex; R&D Systems, RDS Kit A	R&D Systems	PubMed	12508386,7551660
IL-1RI		Millipore, Receptor Plex
IL-1RII		Millipore, Receptor Plex
IL-2	Demonstration	R&D Systems, RDS Kit A; Millipore, 39-Plex		PubMed	18549443,17888215
IL-23			R&D Systems; eBioscience
IL-2RA		Millipore, Receptor Plex; Millipore, 39-Plex		PubMed	15280421,16539816,7586985,7551660,7783054,15895898
IL-4R		Millipore, Receptor Plex
IL-5	Demonstration	R&D Systems, RDS Kit A; Millipore, 39-Plex		PubMed	17888215
IL-6	Demonstration	R&D Systems, Obesity RDS; Millipore, 39-Plex; Luminex, RDS Kit A		PubMed	11830433,18597410,18549443,18256870,12793958,16762151,15570632,18465450,7551660,10381038,9448591,15115713,17014006,17888215,16487722,18707846,17343261
IL-6R	IL6R	Millipore, Receptor Plex
IL-8	Chemokine Panel	Millipore, 39-Plex; R&D Systems, RDS Kit A		PubMed	18663554,18549443,17552048,17888215,12690937,12697917
IL-9	Cytokine Panel 13B
keratan			Seikagaku
KIT	Growth factor Kit II
leptin	Leptin	R&D Systems, Obesity RDS; R&D Systems, RDS Kit B		PubMed	12972464,16414972,16769786,15608316,17968549
LIGHT			R&D Systems	PubMed	16649193,15667572,17426140
L-selectin			R&D Systems	PubMed	15030584,10088945,17200410
lysozyme			ALPCO Diagnostics
MCSF	MCSF			PubMed	15820145,7615698
MMP1	MMP 3 plex	R&D Systems, MMP RDS		PubMed	16487722,16762150,16899502,17907159
MMP10	MMP 2 Plex
MMP12		R&D Systems, MMP RDS		PubMed	15476203,15466374
MMP13		R&D Systems, MMP RDS		PubMed	16001180
MMP2	MMP 2 Plex	R&D Systems, MMP RDS		PubMed	18471998
MMP3	MMP 3 plex	R&D Systems, MMP RDS		PubMed	17426976,11830433,18256870,17425385,16487722,17929133,16899502,11371663,18436720,12509618,16881109,17907159,17552048,15194590
MMP7		R&D Systems, MMP RDS
MMP8		R&D Systems, MMP RDS		PubMed	15194590
MMP9	MMP 3 plex	R&D Systems, MMP RDS; Millipore (LINCO), CVD1		PubMed	16762150,15194590,18471998
NGF		Millipore (LINCO), Adipokine B Plex
OPG	Bone Marker panel I	Millipore (LINCO), Bone Panel IA		PubMed	16736519,14722219,16899502,16606653,17666448,18260178,15889303,12124857,18338203,18075741
osteocalcin	Bone Marker panel II	Millipore (LINCO), Bone Panel IA		PubMed	8323381,10381038,17597527
osteonectin	Bone Marker panel II
osteopontin	Bone Marker panel II	Millipore (LINCO), Bone Panel IA		PubMed	18612923
PDGF-AA		Millipore (LINCO), Cyto 3 Plex
PDGF-AB		Millipore (LINCO), Cyto 3 Plex
PIIANP			Millipore
PlGF	Growth factor Kit I
P-selectin	Vascular Injury-I			PubMed	15030584,10088945
PTH-like hormone			USCN Life
pyridinoline			Quidel; USCN Life	PubMed	12205730,16899502,9712086,17907159
RANKL		Millipore (LINCO)		PubMed	18612923,16736519,14722219,16899502,16606653,17666448,18260178,15889303,12124857,18338203,18075741
resistin		Millipore (LINCO), Adipokine A Plex; R&D Systems, Obesity Plex		PubMed	18511473,17207388,16414972
S100A12			MBL International	PubMed	12832707,15593230
SAA1	Vascular Injury-II	Millipore (LINCO), CVD Panel 2		PubMed	16762150
sclerostin	Bone Marker panel I
SERPINE1		R&D Systems, Obesity RDS; Millipore (LINCO), Adipokine A Plex
sFLT1		Millipore, Receptor Plex
sFLT4	Growth factor Kit I	Millipore, Receptor Plex
sKDR	Growth factor Kit II	Millipore, Receptor Plex
SLPI			R&D Systems
thrombomodulin	Vascular Injury-I			PubMed	15278755
thyroid peroxidase		R&D Systems, RDS Kit A
TIMP1		R&D Systems, Timp RDS		PubMed	16899502,16881109,15194590,17907159
TIMP2		R&D Systems, Timp RDS		PubMed	16881109,16899502
TIMP3		R&D Systems, Timp RDS
TIMP4		R&D Systems, Timp RDS
TNF-a	Demonstration	R&D Systems, Obesity RDS; R&D Systems, RDS Kit A; Millipore, 39-Plex		PubMed	17673491,18549443,16720636,17896807,18050183,17207388,10733482,16762151,7551660,17409133,16362448,17207378,18556451,15834068,17888215,17599736,18438841,18713756
TNF-RI	TNFRSF1A	Millipore, Receptor Plex		PubMed	12508386
TNF-RII	TNFRSF1B	Millipore, Receptor Plex		PubMed	18565259,17409133,1329774,18309487,7783054,18385279
TWEAK			Bender Medsystems	PubMed	18465450
VCAM-1	Vascular Injury-II	R&D Systems, Adhesion RDS; Millipore (LINCO), CVD1		PubMed	12176805,16762151,11326478,11477102,11982589,12704784,11561106,18055470,16953396,11564149,17530710,17922685,17541151
VEGFA	Growth factor Kit I	R&D Systems, VEGF RDS; Millipore, 39-Plex; R&D Systems, RDS Kit A		PubMed	11181084,17343261,18597410,15999273,19223981,11592367,17664950,18057530,19101756,8006592,18549443,8523334,17103175,11315918,11693266,19000788,18979150,16216669,18256870,11407088,18838387,16163444,7511670,9663484
YKL40 (HCgp39)			Quidel	PubMed	11874832,10461474,10873965,17343261
