# Supplementary material for: Development of a Multi-Biomarker Disease Activity Test for Rheumatoid Arthritis
Source: PLoS One. 2013 Apr 9;8(4):e60635. doi: 10.1371/journal.pone.0060635 (PMC3621826; doi:10.1371/journal.pone.0060635)
Supplement: Table S2 — Details of Assays used in Feasibility studies. All summary statistics are presented as the mean values across study plates. 'sample dilution' is the dilution of serum added to the assay after any optimization. 'avg sample CV' is mean % coefficient of variation, calculated using duplicate measurements of all samples on each plate. The Lower Measurability Limit (LML) is the standard of lowest concentration for which all replicates have higher results than all replicates of the blank and all standards of lower concentrations. Successive standards above the LML are eligible to represent the Higher Measurability Limit (HML) so long as all their replicates have higher results than all replicates for standards of lower concentration. The HML is the highest of these eligible standards for which all replicates have lower results than all standards of higher concentrations. (XLS) [file pone.0060635.s002.xls]

## Sheet: Table S2
Table S2. Details of Assays used in Feasibility studies.
analyte	plex	platform	sample dilution	units	avg sample CV	avg LML raw signal	avg HML raw signal	avg LML concentration	avg HML concentration
CCL7	3-Plex Millipore	Luminex	2	pg/ml	6.875	82.125	22034.9	56.5275	17717.4
CXCL1	3-Plex Millipore	Luminex	2	pg/ml	5.775	33.8125	13655.4	73.6775	10238.9
IL9	3-Plex Millipore	Luminex	2	pg/ml	6.825	69.75	7926.62	12.1913	10017
ICAM1	Adhesion RDS	Luminex	100	pg/ml	9.8	9.25	4334.62	15.2812	12375.2
selectin E	Adhesion RDS	Luminex	100	pg/ml	10.025	53.3125	7621.25	52.1675	40210.6
selectin P	Adhesion RDS	Luminex	100	pg/ml	11.525	84.375	6566.94	38.0763	27279.6
VCAM1	Adhesion RDS	Luminex	100	pg/ml	9.575	46.125	7521.88	114.91	94885.9
hepatocyte growth factor	Adipokine B Plex	Luminex	1	pg/ml	5	47.75	5059.31	62.075	50146.3
NGF	Adipokine B Plex	Luminex	1	pg/ml	3.8	19.9375	13343.9	1.195	9922.34
adrenomedullin	adrenomedullin	ELISA	5	pg/ml	8.3	0.2951	0.811	172.698	820.642
aggrecan	aggrecan	ELISA	100	ng/ml	2.875	0.2479	2.528	3.3029	241.764
apolipoprotein A-I	Apolipoprotein	Luminex	20000	ng/ml	3.6	386.125	15828.8	0.4225	3645.89
apolipoprotein A-II	Apolipoprotein	Luminex	20000	ng/ml	6.4	91.5	9150.12	0.1738	1278.68
apolipoprotein B	Apolipoprotein	Luminex	20000	ng/ml	6.4	105.625	8244.88	9.4513	4503.14
apolipoprotein C-II	Apolipoprotein	Luminex	20000	ng/ml	4.325	307.75	4955.44	0.1875	387799
apolipoprotein C-III	Apolipoprotein	Luminex	20000	ng/ml	3.9	7498.94	18507.2	4.4275	360.434
apolipoprotein E	Apolipoprotein	Luminex	20000	ng/ml	5.6333	814.25	18879.1	0.2913	1293.26
APRIL	APRIL	ELISA	2	ng/ml	9.2	0.1076	0.7966	4.7224	51.6465
BAFF	BAFF	ELISA	2	pg/ml	5.725	0.117	2.4215	60.343	3991.36
alkaline phosphatase	Bone Marker panel I	MSD	1	ng/ml	13.975	182.875	141203	22409.1	3.90515e+06
osteocalcin	Bone Marker panel II	MSD	20	ng/ml	4.4	6536.38	637582	5.7483	11846.3
osteonectin	Bone Marker panel II	MSD	20	ng/ml	5.2	835.75	239863	463.611	252507
osteopontin	Bone Marker panel II	MSD	20	ng/ml	6.175	263.375	98939.9	0.0013	14444.6
osteoprotegerin	Bone Marker panel I	MSD	1	ng/ml	9.425	491.875	212561	54.0734	178652
sclerostin	Bone Marker panel I	MSD	1	ng/ml	10.875	343.5	89743.6	21.6354	179996
C2C	C2C	ELISA	2	ng/ml	4.8	0.1751	2.1554	14.1103	1010.03
C5b-9	C5b-9	ELISA	10	ng/ml	3.275	0.1666	1.59	2.5671	176.66
calprotectin	calprotectin	ELISA	100	ug/ml	5.65	0.1576	1.5734	0.376	28.1038
cartilage glycoprotein-39	cartilage glycoprotein-39	ELISA	2	ng/ml	6.225	0.2278	2.5563	31.9742	305.999
CCL18	CCL18	ELISA	500	ng/ml	2.475	0.7672	1.8199	0.0194	1.5437
CCL23	CCL23	ELISA	50	pg/ml	1.925	0.291	1.4456	13.9035	880.911
CCL11	Chemokine Panel	MSD	1	pg/ml	6.7	2983.62	29135.8	145.962	5416.44
CCL13	Chemokine Panel	MSD	1	pg/ml	5.15	2650.38	255275	39.1719	6271.29
CCL17	Chemokine Panel	MSD	1	pg/ml	3.75	1275.12	42834.5	23.4197	3394.31
CCL2	Chemokine Panel	MSD	1	pg/ml	4.275	4178.88	155206	57.908	4527.99
CCL22	Chemokine Panel	MSD	1	pg/ml	6	1921.38	7033.62	898.223	5038.94
CCL26	Chemokine Panel	MSD	1	pg/ml	4.925	5029.38	88264.9	149.567	5769.24
CCL4	Chemokine Panel	MSD	1	pg/ml	4.1	6190.75	57558.4	151.261	5447.29
CXCL10	Chemokine Panel	MSD	1	pg/ml	4.225	4225.88	48053.8	155.445	9266.66
IL8	Chemokine Panel	MSD	1	pg/ml	4.2	3211	368586	13.6066	6134.22
COMP	COMP	ELISA	100	ng/ml	5.55	0.0474	2.3447	1.7728	113.777
complement component 5a	complement component 5a	ELISA	80	ng/ml	3.9	0.1644	2.4699	0.0764	5.0393
chondroitin sulfate epitope 846	CS846-epitope	ELISA	2	ng/ml	1.6	0.2263	1.3723	8.1516	502.945
amyloid P component, serum	CVD Panel 2	Luminex	1000	ng/ml	11.525	52.8125	5685.12	0.5925	263.611
CRP	CVD Panel 2	Luminex	1000	ng/ml	6.6	693.875	17675.6	1.0613	250.486
SAA1	CVD Panel 2	Luminex	1000	ng/ml	5.525	81.375	8448.88	0.3287	249.02
CXCL13	CXCL13	ELISA	2	pg/ml	4.3	0.0862	1.9765	7.8134	503.813
cystatin C	cystatin C	ELISA	30	ng/ml	2.15	0.0601	2.6987	1.5639	103.411
CCL5	Cyto 3 Plex	Luminex	200	pg/ml	14.175	14.875	18091	11.36	9928.21
PDGF-AA	Cyto 3 Plex	Luminex	200	pg/ml	12.6	21.125	11807.1	3.0788	10164.4
PDGF-AB	Cyto 3 Plex	Luminex	200	pg/ml	11.9	691	3741.88	346.756	10048.9
CXCL11	Cytokine Panel 13B	MSD	1	pg/ml	6.625	198	555740	2.6933	9909.2
IL12B	Cytokine Panel 13B	MSD	1	pg/ml	9	90.125	57263.2	0.5889	2769.96
GMCSF	Demonstration	MSD	1	pg/ml	NA	NA	NA	NA	NA
IL1B	Demonstration	MSD	1	pg/ml	NA	NA	NA	NA	NA
IL2	Demonstration	MSD	1	pg/ml	NA	NA	NA	NA	NA
IL5	Demonstration	MSD	1	pg/ml	NA	NA	NA	NA	NA
IL6	Demonstration	MSD	1	pg/ml	NA	NA	NA	NA	NA
IL8	Demonstration	MSD	1	pg/ml	4.05	606.125	667011	0.7176	2721.38
TNF-alpha	Demonstration	MSD	1	pg/ml	3.825	235.375	74884.2	1.3765	2700.16
dickkopf homolog 1	dickkopf homolog 1	ELISA	100	pg/ml	1.825	0.3239	2.9591	1.9354	500.007
FAS	FASL	ELISA	1	pg/ml	5.525	0.1081	2.7524	15.4252	996.645
GDNF	GDNF	ELISA	50	pg/ml	0.7	0.9742	1.1326	135.073	530.279
gp130	gp130	ELISA	50	ng/ml	1.825	0.148	2.0821	9.8306	261.53
basic FGF	Growth factor Kit I	MSD	1	pg/ml	5.25	197.625	168889	2.7026	9876.54
KIT	Growth factor Kit II	MSD	50	pg/ml	4.925	2410.12	1.14316e+06	209.441	146844
sKDR	Growth factor Kit II	MSD	50	pg/ml	6.475	392.5	139313	21.0296	15955.2
placental growth factor	Growth factor Kit I	MSD	1	pg/ml	4.425	261.875	300086	3.1453	10492.3
sFLT1	Growth factor Kit I	MSD	1	pg/ml	5.125	105.25	32034	4.1988	7610.01
VEGFA	Growth factor Kit I	MSD	1	pg/ml	4.025	163.125	42828.6	13.0979	10201.7
haptoglobin	Haptoglobin	Luminex	40000	ng/ml	5.5	248.625	12464.4	0.2238	252.155
HSP90AA1	HSP90AA1	ELISA	25	ng/ml	2.125	0.1201	2.6681	0.061	3.9659
hyaluronan	hyaluronan	ELISA	4	ng/ml	2.675	0.927	2.7851	14.7131	1672.4
EPO	Hypoxia Kit	MSD	1	mIU/ml	5.6	110.375	202779	2.5148	9975.68
IGFBP1	Hypoxia Kit	MSD	1	pg/ml	4.575	53.625	73106.8	70.3493	108559
VEGFA	Hypoxia Kit	MSD	1	pg/ml	4.35	28.625	46572.1	4.9846	26270
ICTP	ICTP	ELISA	2	ng/ml	7.2333	0.1991	0.9493	5.5384	51.664
IL18	IL18	ELISA	5	pg/ml	2.65	0.2074	3.6354	37.5015	2302.16
IL23	IL-23	ELISA	1	pg/ml	28.6	0.1056	2.6704	16.0539	1001.81
IL6R	IL6R	MSD	20	pg/ml	6.325	477.75	685364	2.3582	10107.7
interferon beta	interferon beta	MSD	1		4.125	156.25	44137.5	8.2542	25127.7
Keratan	Keratan	ELISA	20	ng/ml	3.025	0.1371	1.6748	1.0806	57.8766
lysozyme	lysozyme	ELISA	100	ng/ml	3.2333	0.088	0.845	0.8371	16.0724
MCSF	MCSF	MSD	1	pg/ml	7.1	311	537809	0.7124	2665.56
CCL20	MIP-3a plex	MSD	1	pg/ml	4.4	88.625	43209.5	0.8972	2053.25
IL17	MIP-3a plex	MSD	1	pg/ml	6.875	98.875	158749	0.1639	631.788
MMP10	MMP 2 Plex	MSD	1	pg/ml	3.675	681.875	2118451	133.308	463292
MMP2	MMP 2 Plex	MSD	1	pg/ml	4.375	1558.12	112935	36.9174	235748
MMP1	MMP 3 plex	MSD	100	pg/ml	6.325	152	35677	22.495	82806.2
MMP3	MMP 3 plex	MSD	100	pg/ml	7.075	467.75	345188	24.1234	96765.5
MMP9	MMP 3 plex	MSD	100	pg/ml	6.425	210	820696	144.204	923232
MMP1	MMP RDS	Luminex	30	pg/ml	7.425	30.875	9130.62	9.2363	7149.24
MMP12	MMP RDS	Luminex	30	pg/ml	7.425	19.875	9557.44	15.3263	12441.5
MMP13	MMP RDS	Luminex	30	pg/ml	7	60	10180.8	87.7925	68509.9
MMP2	MMP RDS	Luminex	30	pg/ml	6.75	81.25	6412.88	76.9338	57763.8
MMP3	MMP RDS	Luminex	30	pg/ml	7.8	51.0625	9906.94	16.2337	12168.3
MMP7	MMP RDS	Luminex	30	pg/ml	7.825	129.062	13065.9	104.926	83754.6
MMP8	MMP RDS	Luminex	30	pg/ml	6.125	44.8125	6200.5	92.3225	67815.9
MMP9	MMP RDS	Luminex	30	pg/ml	5	149.562	13423.8	61.5213	45290.3
adiponectin	Obesity RDS	Luminex	200	pg/ml	8.275	51.25	9255.06	381.233	275573
complement factor D (adipsin)	Obesity RDS	Luminex	200	pg/ml	4.625	70.9375	10511.6	123.543	91223.9
CRP	Obesity RDS	Luminex	200	pg/ml	5.9	45.1875	6730.5	19.1913	14285
IL10	Obesity RDS	Luminex	200	pg/ml	4.625	19.6875	10292.8	3.1013	2298.43
leptin	Obesity RDS	Luminex	200	pg/ml	9.975	13.25	11313.8	82.9637	75448.2
resistin	Obesity RDS	Luminex	200	pg/ml	13.375	64.875	16051.9	38.7212	28623.6
SERPINE1	Obesity RDS	Luminex	200	pg/ml	7.8	87.625	11097.9	17.7312	12578.6
PIIANP	PIIANP	ELISA	2	ng/ml	7.925	0.2321	1.4998	52.838	2448.82
parathyroid hormone-like hormone	PTHrP	ELISA	1	pg/ml	3.2	0.1188	2.9858	14.9206	978.541
pyridinoline	pyridinoline	ELISA	5	nM	5.175	0.0659	0.3933	0.8394	20.1595
RANKL	RANKL	Luminex	1	pg/ml	7.35	20.1875	3771.62	51.2662	19995.7
basic FGF	RDS Kit A	Luminex	4	pg/ml	8.65	7.0625	8468.75	9.28	6243.91
CCL2	RDS Kit A	Luminex	4	pg/ml	7.6	47.5	8849.44	3.3513	2565.88
CCL3	RDS Kit A	Luminex	4	pg/ml	6.4	14.0625	13558.8	25.1437	12476
CCL4	RDS Kit A	Luminex	4	pg/ml	7.15	16.5	8773.75	8.1513	5988.02
CCL5	RDS Kit A	Luminex	4	pg/ml	4.875	38.0625	4441.38	8.9675	3890.02
CXCL5	RDS Kit A	Luminex	4	pg/ml	7.4	29.4375	8707.5	9.2713	6941.26
GMCSF	RDS Kit A	Luminex	4	pg/ml	6.475	22.1875	4811.44	3.3337	2419.86
IL10	RDS Kit A	Luminex	4	pg/ml	9.4	14.25	8082.62	3.105	2275.07
IL1B	RDS Kit A	Luminex	4	pg/ml	7.4	58.9375	5054.88	7.6525	1914.01
IL2	RDS Kit A	Luminex	4	pg/ml	NA	26.8125	5182.44	3.0025	2339.53
IL5	RDS Kit A	Luminex	4	pg/ml	NA	10.625	6714.25	1.8887	1456.7
IL6	RDS Kit A	Luminex	4	pg/ml	11.7	29.625	7038.38	5.485	4036.34
IL8	RDS Kit A	Luminex	4	pg/ml	8.1	34.1875	5027.75	4.4488	3322.78
interleukin 1 receptor antagonist	RDS Kit A	Luminex	4	pg/ml	7.35	174.5	4041.31	197.053	6748.86
thyroid peroxidase	RDS Kit A	Luminex	4	pg/ml	7.85	25.75	3699.88	21.6363	15964
TNF-alpha	RDS Kit A	Luminex	4	pg/ml	6.575	20.375	6889.06	5.26	3898.02
VEGFA	RDS Kit A	Luminex	4	pg/ml	8.625	19	4719.56	3.635	2673.28
CCL11	RDS Kit B	Luminex	4	pg/ml	5.575	20.4375	7215.38	19.5	15332.7
CD40 ligand	RDS Kit B	Luminex	4	pg/ml	6.1	35.6875	8616.5	131.748	97705.4
CXCL10	RDS Kit B	Luminex	4	pg/ml	3.625	42.4375	12111.2	3.5475	2612.85
CXCL11	RDS Kit B	Luminex	4	pg/ml	3.225	25.5	14325	29.3	22011.5
EGF	RDS Kit B	Luminex	4	pg/ml	4.35	60.875	8759.44	3.7963	2744.74
hepatocyte growth factor	RDS Kit B	Luminex	4	pg/ml	5.825	62.3125	10776.3	45.2225	33532.3
leptin	RDS Kit B	Luminex	4	pg/ml	4.8	19.9375	12532.4	99.3	85581.7
AGER	Receptor Plex	Luminex	2	pg/ml	6.1	21.875	12258.8	12.565	50647.3
CD30	Receptor Plex	Luminex	2	pg/ml	8.8	10.4375	7325.56	26.3875	101192
EGFR	Receptor Plex	Luminex	2	pg/ml	4.45	1603.69	10297.6	3223	513624
gp130	Receptor Plex	Luminex	2	pg/ml	2.4	19.1875	7357.56	26.3875	109064
IL2RA	Receptor Plex	Luminex	2	pg/ml	5.2	22.625	13294.8	25.7863	123548
IL4R	Receptor Plex	Luminex	2	pg/ml	5.175	19.375	23886.6	56.9462	66408.8
IL6R	Receptor Plex	Luminex	2	pg/ml	3.05	47.75	21298.6	12.59	51297.6
interleukin 1 receptor, type I	Receptor Plex	Luminex	2	pg/ml	7.175	45.9375	21643.1	25.2175	107040
interleukin 1 receptor, type II	Receptor Plex	Luminex	2	pg/ml	3.725	32	21510.5	126.501	703779
sFLT1	Receptor Plex	Luminex	2	pg/ml	4.8	135.125	7915	1218.69	503614
sFLT4	Receptor Plex	Luminex	2	pg/ml	4.175	134.312	6693.19	359.936	504310
sKDR	Receptor Plex	Luminex	2	pg/ml	4.325	221.188	4790.69	1865.45	501986
TNFRSF1A	Receptor Plex	Luminex	2	pg/ml	4.375	52.5625	16511.1	22.63	54898.2
TNFRSF1B	Receptor Plex	Luminex	2	pg/ml	2.775	469.375	19786.4	365.09	169707
S100A12	S100A12	ELISA	600	pg/ml	7.9	0.0771	2.4026	13.6096	5060.14
selectin L	selectin L	ELISA	50	ng/ml	3.875	0.1491	1.9469	0.9381	64.2121
SLPI	SLPI	ELISA	80	pg/ml	5.65	0.129	1.8811	63.6753	4029.55
TIMP1	Timp RDS	Luminex	50	pg/ml	4.225	19.1875	10063.2	14.1363	10820.7
TIMP2	Timp RDS	Luminex	50	pg/ml	5.825	8.8125	11412.5	45.935	38615.1
TIMP3	Timp RDS	Luminex	50	pg/ml	8.5	18.1875	10955.7	714.27	92313.7
TIMP4	Timp RDS	Luminex	50	pg/ml	6.875	19.9375	10080.8	5.5812	4476.38
TNFRSF1A	TNFRSF1A	MSD	20	pg/ml	5.125	240.625	92771.2	1.2601	2856.38
TWEAK	TWEAK	ELISA	1	pg/ml	8.7667	0.167	0.971	27.3915	746.726
ICAM3	Vascular Injury-I	MSD	1	pg/ml	8.325	72.875	240001	54.5443	921085
CRP	Vascular Injury-II	MSD	1000	pg/ml	3.9	154.75	1.20887e+06	8.9297	946019
ICAM1	Vascular Injury-II	MSD	1000	pg/ml	4.975	264.125	1930090	8.0378	956832
SAA1	Vascular Injury-II	MSD	1000	pg/ml	5.525	662.625	367275	840.692	1.0006e+06
VCAM1	Vascular Injury-II	MSD	1000	pg/ml	5.925	164.875	219509	61.9791	961108
selectin E	Vascular Injury-I	MSD	1	pg/ml	5.625	93.875	21446.2	1213.82	995375
selectin P	Vascular Injury-I	MSD	1	pg/ml	6.4	72.375	161889	148.406	963433
thrombomodulin	Vascular Injury-I	MSD	1	pg/ml	4.45	55.75	337496	20.9134	994369
