# Supplementary material for: Development of a Multi-Biomarker Disease Activity Test for Rheumatoid Arthritis
Source: PLoS One. 2013 Apr 9;8(4):e60635. doi: 10.1371/journal.pone.0060635 (PMC3621826; doi:10.1371/journal.pone.0060635)
Supplement: Table S3 — Details of assays used in Development studies. (XLS) [file pone.0060635.s003.xls]

## Sheet: Sheet1
Table S3. Details of assays used in Development studies.
analyte	plex	platform	dilution	units	limit of detection	lower limit of quantitation	upper limit of quantitation	source of standard
EGF	Panel A	MSD	2	pg/mL	0.64	0.64	10000	Peprotech
IL-6	Panel A	MSD	2	pg/mL	1.3	1.3	20000	Peprotech
Leptin	Panel A	MSD	2	pg/mL	92	185	120000	Peprotech
VEGF-A	Panel A	MSD	2	pg/mL	2.4	2.4	10000	Peprotech
CRP	Panel B	MSD	1000	pg/mL	5400	5400	250000000	Hytest
SAA	Panel B	MSD	1000	pg/mL	16000	16000	250000000	Peprotech
ICAM-1	Panel B	MSD	1000	pg/mL	16000	16000	100000000	Peprotech
VCAM-1	Panel B	MSD	1000	pg/mL	24000	24000	50000000	R&D Systems
MMP-1	Panel C	MSD	20	pg/mL	640	640	2000000	R&D Systems
MMP-3	Panel C	MSD	20	pg/mL	130	130	2000000	R&D Systems
Resistin	Panel C	MSD	20	pg/mL	3.2	8	25000	Peprotech
TNF-R1	Panel C	MSD	20	pg/mL	31	62	64000	Peprotech
YKL-40	Panel C	MSD	20	pg/mL	21	64	1000000	R&D Systems
IL-6R	Panel C	MSD	20	pg/mL	6	6	100000	Peprotech
CCL22	Panel C	MSD	20	pg/mL	24	24	50000	Peprotech
Calprotectin	Calprotectin	MSD	1000	pg/mL	410000	410000	200000000	Crescendo Bioscience*
IL-8	Panel A	MSD	2	pg/mL	0.32	0.32	2000	Peprotech
IL-1b	Panel A	MSD	2	pg/mL	0.05	0.05	50	Peprotech
IL-1RA	IL-1RA	ELISA	1	pg/mL	42	42	2000	R&D Systems
Pyridinoline	Pyridinoline	ELISA	1	nmol/L	0.25	0.25	12	Quidel
ICTP	ICTP	ELISA	1	pg/mL	2500	2500	50000	Orion Diagnostica
IL-18	IL-18	ELISA	1	pg/mL	39.06	39.06	2500	MBL International
Keratan	Keratan	ELISA	20	pg/mL	50000	50000	1600000	Seikagaku Corporation
APOA1	APOA1	MSD	100000	pg/mL	48913000	48913000	12521800000	Crescendo Bioscience*
APOC3	APOC3	MSD	5000	pg/mL	1.23457e+07	1.23457e+07	10000000000	Crescendo Bioscience*
*patient serum was used as standard material
