# Supplementary material for: Development of a Multi-Biomarker Disease Activity Test for Rheumatoid Arthritis
Source: PLoS One. 2013 Apr 9;8(4):e60635. doi: 10.1371/journal.pone.0060635 (PMC3621826; doi:10.1371/journal.pone.0060635)
Supplement: Table S4 — Results for individual biomarkers in Feasibility (Stage 2) studies. (XLS) [file pone.0060635.s004.xls]

## Sheet: Sheet1
Table S4. Results for individual biomarkers in Feasibility (Stage 2) studies.
STUDY:	STUDY I				STUDY II				STUDY III				STUDY IV*				STUDIES I-IV	PoC Study**	Selected for Algorithm Training?
# MARKERS:	113				75				65				16				129	25
RESULT:	Univariate Rank	Multivariate Rank	Combined Rank	Correlation to DAS28CRP	Univariate Rank	Multivariate Rank	Combined Rank	Correlation to DAS28CRP	Univariate Rank	Multivariate Rank	Combined Rank	Correlation to DAS28CRP	Univariate Rank	Multivariate Rank	Combined Rank	Correlation to DAS28CRP	Grand Rank	Correlation to DAS28CRP
CRP	2	1	1	0.378	3	4	3	0.476	3	1	1	0.491	4.5	1	1	0.531	1	0.553	Yes
EGF	(nr)	(nr)	(nr)	(ns)	15	2	5	-0.358	57	35	50	(ns)	39.5	5	9	-0.198	11	(ns)	Yes
IL-6	4	31	7	0.307	11	28	15	(ns)	6.5	15	9	0.353	13	85	23	0.321	10	0.666	Yes
leptin	(nr)	(nr)	(nr)	(ns)	12	8	7	0.267	16.5	37	24	0.202	19.5	42	32	0.205	23	(ns)	Yes
MMP1	6	3	3	0.253	90	20	39	(ns)	31	14	22	(ns)	72	27	44	(ns)	27	0.261	Yes
MMP3	70	48	70	(ns)	24	6	8	0.122	1.5	2	2	0.382	72	71	82	(ns)	7	0.34	Yes
resistin	70	52	76	(ns)	8	58	13	(ns)	33	13	19.5	(ns)	4.5	67	8	0.245	19	(ns)	Yes
SAA1	37	70	59	(ns)	4	3	4	0.386	1.5	5	3	0.432	8	90	16	0.358	6	0.45	Yes
TNFRI	1	2	2	0.311	29	52	45	0.176	4.5	11	6	0.314	19.5	95.5	34	0.155	3	0.337	Yes
VCAM1	48	70	71	(ns)	7	65	11	0.323	23	55	37	0.193	39.5	72.5	59	0.2	40	0.225	Yes
VEGFA	40	70	64	(ns)	9	74	16	(ns)	15	59	27	0.183	4.5	20	7	(ns)	20	0.423	Yes
YKL-40	10	20	13	0.22	14	22	18	0.178	6.5	3	4	0.331	4.5	19	6	0.285	8	0.213	Yes
apoAI	36	8	12	(ns)	(nr)	(nr)	(nr)	-0.177	24.5	52	38	-0.152	39.5	10	17	-0.163	17	(ns)	Yes
apoCIII	21	4	6	(ns)	(nr)	(nr)	(nr)	(ns)	57	65	68	(ns)	72	93	97	(ns)	24	(ns)	Yes
calprotectin	38	61	57	(ns)	(nr)	(nr)	(nr)	(ns)	14	72	26	0.175	1.5	2	2	0.413	2	0.353	Yes
CCL22	(nr)	(nr)	(nr)	(ns)	30	12	19	(ns)	38.5	56	52	(ns)	72	91	95	(ns)	69	(ns)	Yes
ICAM1	18	70	28	0.21	5	44	6	0.242	29	64	47	0.122	72	62	75	(ns)	22	(ns)	Yes
IL-1	(nr)	(nr)	(nr)	(ns)	28	15	21	-0.282	57	47	59	(ns)	72	52	66	(ns)	70	0.265	Yes
IL-1Ra	3	7	4	0.252	1	5	2	0.211	20	18	21	0.139	1.5	9	3	0.267	4	(ns)	Yes
IL-6R	(nr)	(nr)	(nr)	(ns)	39	21	30	(ns)	57	63	67	(ns)	72	69	81	(ns)	81	(ns)	Yes
IL-8	7	5	5	0.253	16	14	14	-0.393	57	73	73	(ns)	19.5	41	31	0.199	12	0.37	Yes
ICTP	NA	NA	NA	NA	NA	NA	NA	NA	NA	NA	NA	NA	8	22	13	0.245	13	0.541	Yes
IL-18	NA	NA	NA	NA	NA	NA	NA	NA	NA	NA	NA	NA	19.5	11	15	0.262	18	(ns)	Yes
keratan	NA	NA	NA	NA	NA	NA	NA	NA	NA	NA	NA	NA	13	8	10	-0.292	9	(ns)	Yes
pyridinoline	NA	NA	NA	NA	NA	NA	NA	NA	NA	NA	NA	NA	NA	NA	NA	NA	NA	0.47	Yes
adiponectin	70	19	29	(ns)	(nr)	(nr)	(nr)	-0.218	57	53	63	(ns)	72	82.5	89.5	(ns)	61	NA	No
AGER	(nr)	(nr)	(nr)	(ns)	(nr)	(nr)	(nr)	-0.092	57	62	66	(ns)	72	53	67	(ns)	94	NA	No
apoAII	(nr)	(nr)	(nr)	(ns)	(nr)	(nr)	(nr)	(ns)	31	43	43	-0.153	45	58	58	(ns)	87	NA	No
apoB	(nr)	(nr)	(nr)	(ns)	(nr)	(nr)	(nr)	(ns)	57	22	35.5	(ns)	19.5	3	4	(ns)	14	NA	No
apoCII	22	6	9	(ns)	(nr)	(nr)	(nr)	(ns)	57	45	58	(ns)	72	92	96	(ns)	26	NA	No
apoE	29	21	24	(ns)	(nr)	(nr)	(nr)	(ns)	57	50	61	(ns)	72	54	69	(ns)	75	NA	No
CCL11	(nr)	(nr)	(nr)	(ns)	90	72	79	-0.073	57	48	60	(ns)	72	35	54	(ns)	89	NA	No
CCL13	34	44	43	(ns)	(nr)	(nr)	(nr)	-0.142	19	68	32	0.168	72	26	42	(ns)	65	NA	No
CCL17	14	11	11	0.187	(nr)	(nr)	(nr)	(ns)	57	67	70	(ns)	72	87.5	92.5	(ns)	43	NA	No
CCL2	27	26	25	0.192	33	40	43	(ns)	57	51	62	(ns)	72	14	25	(ns)	50	NA	No
CCL26	59	62	79	(ns)	(nr)	(nr)	(nr)	-0.12	57	9	14	(ns)	72	87.5	92.5	(ns)	54	NA	No
CCL3	26	70	41	(ns)	(nr)	(nr)	(nr)	-0.243	57	42	56	(ns)	72	21	36	(ns)	71	NA	No
CCL4	70	41	66	(ns)	37	75	57	-0.196	57	25	41	(ns)	(nr)	(nr)	(nr)	(ns)	58	NA	No
CCL5	70	64	90	(ns)	(nr)	(nr)	(nr)	(ns)	(nr)	(nr)	(nr)	(ns)	39.5	16	24	(ns)	68	NA	No
CD30	(nr)	(nr)	(nr)	(ns)	(nr)	(nr)	(nr)	(ns)	38.5	10	15	(ns)	72	57	72	(ns)	56	NA	No
CD40L	(nr)	(nr)	(nr)	(ns)	(nr)	(nr)	(nr)	(ns)	57	27	44	(ns)	72	45	62	(ns)	86	NA	No
adipsin	70	22	34	(ns)	(nr)	(nr)	(nr)	(ns)	18	70	30	(ns)	72	39	57	(ns)	67	NA	No
CXCL10	70	18	27	(ns)	90	39	61	0.125	4.5	6	5	0.299	72	46	63	(ns)	21	NA	No
CXCL11	(nr)	(nr)	(nr)	(ns)	(nr)	(nr)	(nr)	0.12	12	7	8	0.249	72	38	56	(ns)	33	NA	No
CXCL5	12	16	14	0.187	(nr)	(nr)	(nr)	(ns)	57	32	48	(ns)	72	48	64	(ns)	41	NA	No
EGFR	25	70	40	(ns)	(nr)	(nr)	(nr)	-0.205	21	12	13	-0.155	25.5	24	27	(ns)	34	NA	No
GMCSF	(nr)	(nr)	(nr)	(ns)	90	90	87	(ns)	(nr)	(nr)	(nr)	(ns)	8	4	5	(ns)	15	NA	No
gp130	50	27	37	(ns)	(nr)	(nr)	(nr)	(ns)	57	39	53	(ns)	72	80	88	(ns)	83	NA	No
HGF	8	70	16	0.281	(nr)	(nr)	(nr)	0.095	22	57	35.5	0.125	72	76	85	(ns)	52	NA	No
IL-10	(nr)	(nr)	(nr)	(ns)	(nr)	(nr)	(nr)	(ns)	37	31	39	(ns)	(nr)	(nr)	(nr)	(ns)	88	NA	No
IL-1RI	60	65	85	(ns)	(nr)	(nr)	(nr)	0.202	57	24	40	(ns)	32	33	35	(ns)	72	NA	No
IL-1RII	45	43	53	(ns)	(nr)	(nr)	(nr)	(ns)	57	16	28	(ns)	72	30	50	(ns)	73	NA	No
IL-2	(nr)	(nr)	(nr)	(ns)	(nr)	(nr)	(nr)	(ns)	(nr)	(nr)	(nr)	(ns)	72	6	11	(ns)	39	NA	No
IL-2RA	39	70	62	(ns)	(nr)	(nr)	(nr)	(ns)	13	33	19.5	0.222	32	44	39	(ns)	47	NA	No
IL-4R	70	30	48	(ns)	(nr)	(nr)	(nr)	(ns)	34.5	8	10	(ns)	72	40	60	(ns)	38	NA	No
IL-5	(nr)	(nr)	(nr)	(ns)	(nr)	(nr)	(nr)	-0.115	(nr)	(nr)	(nr)	(ns)	32	13	18.5	(ns)	48	NA	No
MMP12	70	70	91	(ns)	(nr)	(nr)	(nr)	(ns)	57	34	49	(ns)	72	23	38	(ns)	84	NA	No
MMP13	(nr)	(nr)	(nr)	(ns)	(nr)	(nr)	(nr)	(ns)	36	61	51	(ns)	72	85	91	(ns)	100	NA	No
MMP2	(nr)	(nr)	(nr)	(ns)	23	77	40	-0.146	40	23	31	(ns)	72	15	29	(ns)	60	NA	No
MMP7	15	9	10	(ns)	(nr)	(nr)	(nr)	0.129	26	21	25	(ns)	45	95.5	68	(ns)	31	NA	No
MMP8	(nr)	(nr)	(nr)	(ns)	(nr)	(nr)	(nr)	-0.135	57	60	65	(ns)	39.5	78	61	(ns)	96	NA	No
MMP9	70	50	73	(ns)	90	73	80	-0.1	57	41	55	(ns)	32	34	37	(ns)	82	NA	No
SERPINE1	(nr)	(nr)	(nr)	(ns)	19	41	26	0.148	24.5	38	33	0.149	32	85	52	(ns)	63	NA	No
sFLT1	(nr)	(nr)	(nr)	(ns)	90	90	88	(ns)	28	4	7	(ns)	72	65	78	(ns)	32	NA	No
sFLT4	(nr)	(nr)	(nr)	(ns)	90	54	69	(ns)	57	29	45	(ns)	(nr)	(nr)	(nr)	(ns)	90	NA	No
sKDR	41	36	42	(ns)	41	45	50	(ns)	31	17	23	(ns)	32	47	41	(ns)	64	NA	No
thyroid peroxidase	55	70	82	(ns)	90	67	76	(ns)	57	58	64	(ns)	72	68	80	(ns)	99	NA	No
TNF-	70	10	19	(ns)	26	80	48	-0.13	27	36	34	0.121	25.5	95.5	45.5	(ns)	46	NA	No
TNF-RII	(nr)	(nr)	(nr)	(ns)	90	53	68	-0.126	57	26	42	0.313	45	49	53	(ns)	85	NA	No
APRIL	70	14	23	(ns)	(nr)	(nr)	(nr)	0.103	NA	NA	NA	NA	72	74	84	(ns)	59	NA	No
CCL18	20	70	32	(ns)	(nr)	(nr)	(nr)	0.175	NA	NA	NA	NA	25.5	81	43	(ns)	44	NA	No
CCL20	16	15	17	0.194	(nr)	(nr)	(nr)	0.096	NA	NA	NA	NA	72	77	86	(ns)	51	NA	No
haptoglobin	31	70	51	(ns)	(nr)	(nr)	(nr)	0.088	NA	NA	NA	NA	39.5	18	28	(ns)	53	NA	No
Lselectin	49	13	21	(ns)	(nr)	(nr)	(nr)	(ns)	NA	NA	NA	NA	(nr)	(nr)	(nr)	(ns)	37	NA	No
MCSF	24	70	38	0.207	(nr)	(nr)	(nr)	(ns)	NA	NA	NA	NA	25.5	95.5	45.5	(ns)	66	NA	No
TIMP1	11	70	20	(ns)	(nr)	(nr)	(nr)	0.205	NA	NA	NA	NA	32	7	12	(ns)	28	NA	No
TIMP2	51	70	75	(ns)	(nr)	(nr)	(nr)	(ns)	NA	NA	NA	NA	72	29	49	(ns)	78	NA	No
TIMP3	56	70	84	(ns)	(nr)	(nr)	(nr)	0.1	NA	NA	NA	NA	72	66	79	(ns)	98	NA	No
TIMP4	70	40	63	(ns)	(nr)	(nr)	(nr)	(ns)	NA	NA	NA	NA	72	82.5	89.5	(ns)	95	NA	No
aggrecan	NA	NA	NA	NA	NA	NA	NA	NA	NA	NA	NA	NA	(nr)	(nr)	(nr)	-0.205	(nr)	NA	No
BAFF	NA	NA	NA	NA	NA	NA	NA	NA	NA	NA	NA	NA	13	12	14	0.26	16	NA	No
C2C	NA	NA	NA	NA	NA	NA	NA	NA	NA	NA	NA	NA	72	51	65	(ns)	91	NA	No
C5a	NA	NA	NA	NA	NA	NA	NA	NA	NA	NA	NA	NA	72	89	94	(ns)	102	NA	No
C5b-9	NA	NA	NA	NA	NA	NA	NA	NA	NA	NA	NA	NA	72	28	47	(ns)	74	NA	No
CS846	NA	NA	NA	NA	NA	NA	NA	NA	NA	NA	NA	NA	72	36	55	(ns)	80	NA	No
DKK1	NA	NA	NA	NA	NA	NA	NA	NA	NA	NA	NA	NA	(nr)	(nr)	(nr)	(ns)	(nr)	NA	No
HSP90AA1	NA	NA	NA	NA	NA	NA	NA	NA	NA	NA	NA	NA	39.5	43	48	(ns)	76	NA	No
hyaluronan	NA	NA	NA	NA	NA	NA	NA	NA	NA	NA	NA	NA	72	17	33	(ns)	49	NA	No
IL23	NA	NA	NA	NA	NA	NA	NA	NA	NA	NA	NA	NA	(nr)	(nr)	(nr)	(ns)	(nr)	NA	No
PIIANP	NA	NA	NA	NA	NA	NA	NA	NA	NA	NA	NA	NA	19.5	31	26	0.205	36	NA	No
PTH-like hormone	NA	NA	NA	NA	NA	NA	NA	NA	NA	NA	NA	NA	25.5	25	30	0.18	42	NA	No
S100A12	NA	NA	NA	NA	NA	NA	NA	NA	NA	NA	NA	NA	13	59	21	0.261	29	NA	No
adrenomedullin	(nr)	(nr)	(nr)	(ns)	NA	NA	NA	NA	NA	NA	NA	NA	NA	NA	NA	NA	(nr)	NA	No
amyloidP	70	42	67	(ns)	NA	NA	NA	NA	NA	NA	NA	NA	NA	NA	NA	NA	(nr)	NA	No
AP	53	32	44	(ns)	NA	NA	NA	NA	NA	NA	NA	NA	NA	NA	NA	NA	(nr)	NA	No
bFGF	(nr)	(nr)	(nr)	(ns)	NA	NA	NA	NA	NA	NA	NA	NA	NA	NA	NA	NA	(nr)	NA	No
CCL15	(nr)	(nr)	(nr)	(ns)	NA	NA	NA	NA	NA	NA	NA	NA	NA	NA	NA	NA	(nr)	NA	No
CCL23	(nr)	(nr)	(nr)	(ns)	NA	NA	NA	NA	NA	NA	NA	NA	NA	NA	NA	NA	(nr)	NA	No
CCL7	(nr)	(nr)	(nr)	(ns)	NA	NA	NA	NA	NA	NA	NA	NA	NA	NA	NA	NA	(nr)	NA	No
COMP	(nr)	(nr)	(nr)	(ns)	NA	NA	NA	NA	NA	NA	NA	NA	NA	NA	NA	NA	(nr)	NA	No
CXCL1	70	28	45	(ns)	NA	NA	NA	NA	NA	NA	NA	NA	NA	NA	NA	NA	(nr)	NA	No
CXCL13	70	55	81	(ns)	NA	NA	NA	NA	NA	NA	NA	NA	NA	NA	NA	NA	(nr)	NA	No
cystatinC	46	59	65	(ns)	NA	NA	NA	NA	NA	NA	NA	NA	NA	NA	NA	NA	(nr)	NA	No
EPO	(nr)	(nr)	(nr)	(ns)	NA	NA	NA	NA	NA	NA	NA	NA	NA	NA	NA	NA	(nr)	NA	No
Eselectin	33	70	55	0.205	NA	NA	NA	NA	NA	NA	NA	NA	NA	NA	NA	NA	(nr)	NA	No
FASL	(nr)	(nr)	(nr)	(ns)	NA	NA	NA	NA	NA	NA	NA	NA	NA	NA	NA	NA	(nr)	NA	No
GDNF	57	63	77	(ns)	NA	NA	NA	NA	NA	NA	NA	NA	NA	NA	NA	NA	(nr)	NA	No
ICAM3	70	17	26	(ns)	NA	NA	NA	NA	NA	NA	NA	NA	NA	NA	NA	NA	(nr)	NA	No
IFNb	70	29	47	(ns)	NA	NA	NA	NA	NA	NA	NA	NA	NA	NA	NA	NA	(nr)	NA	No
IGFBP1	(nr)	(nr)	(nr)	(ns)	NA	NA	NA	NA	NA	NA	NA	NA	NA	NA	NA	NA	(nr)	NA	No
IL12B	70	33	54	(ns)	NA	NA	NA	NA	NA	NA	NA	NA	NA	NA	NA	NA	(nr)	NA	No
IL17	(nr)	(nr)	(nr)	(ns)	NA	NA	NA	NA	NA	NA	NA	NA	NA	NA	NA	NA	(nr)	NA	No
IL9	43	24	31	(ns)	NA	NA	NA	NA	NA	NA	NA	NA	NA	NA	NA	NA	(nr)	NA	No
KIT	70	51	74	(ns)	NA	NA	NA	NA	NA	NA	NA	NA	NA	NA	NA	NA	(nr)	NA	No
lysozyme	(nr)	(nr)	(nr)	(ns)	NA	NA	NA	NA	NA	NA	NA	NA	NA	NA	NA	NA	(nr)	NA	No
MMP10	(nr)	(nr)	(nr)	(ns)	NA	NA	NA	NA	NA	NA	NA	NA	NA	NA	NA	NA	(nr)	NA	No
NGF	70	23	35	(ns)	NA	NA	NA	NA	NA	NA	NA	NA	NA	NA	NA	NA	(nr)	NA	No
OPG	28	35	33	(ns)	NA	NA	NA	NA	NA	NA	NA	NA	NA	NA	NA	NA	(nr)	NA	No
osteocalcin	(nr)	(nr)	(nr)	(ns)	NA	NA	NA	NA	NA	NA	NA	NA	NA	NA	NA	NA	(nr)	NA	No
osteonectin	(nr)	(nr)	(nr)	(ns)	NA	NA	NA	NA	NA	NA	NA	NA	NA	NA	NA	NA	(nr)	NA	No
osteopontin	32	70	52	(ns)	NA	NA	NA	NA	NA	NA	NA	NA	NA	NA	NA	NA	(nr)	NA	No
PDGFAA	70	58	87	(ns)	NA	NA	NA	NA	NA	NA	NA	NA	NA	NA	NA	NA	(nr)	NA	No
PDGFAB	(nr)	(nr)	(nr)	(ns)	NA	NA	NA	NA	NA	NA	NA	NA	NA	NA	NA	NA	(nr)	NA	No
PlGF	30	70	49	0.216	NA	NA	NA	NA	NA	NA	NA	NA	NA	NA	NA	NA	(nr)	NA	No
Pselectin	70	54	80	(ns)	NA	NA	NA	NA	NA	NA	NA	NA	NA	NA	NA	NA	(nr)	NA	No
RANKL	(nr)	(nr)	(nr)	(ns)	NA	NA	NA	NA	NA	NA	NA	NA	NA	NA	NA	NA	(nr)	NA	No
sclerostin	70	25	39	(ns)	NA	NA	NA	NA	NA	NA	NA	NA	NA	NA	NA	NA	(nr)	NA	No
SLPI	52	45	58	(ns)	NA	NA	NA	NA	NA	NA	NA	NA	NA	NA	NA	NA	(nr)	NA	No
thrombomodulin	70	49	72	(ns)	NA	NA	NA	NA	NA	NA	NA	NA	NA	NA	NA	NA	(nr)	NA	No
TWEAK	70	56	83	(ns)	NA	NA	NA	NA	NA	NA	NA	NA	NA	NA	NA	NA	(nr)	NA	No
(nr): not ranked; (ns): not significant; NA: not assessed
* For Study IV, results for the 16 new biomarkers are presented in italics. Rankings are provided for other biomarkers run in Study II, based on combining data from Study II and Study IV for common patients and generating overall ranks. Correlation coefficients are provided for the significant correlations among the 25 prioritized biomarkers which were not run in Study IV but for which data were …
** For PoC Study, correlation coefficients are only provided for significant results within the final 25 prioritized marker set
